# Supplementary material for: Food Availability in Different Food Environments Surrounding Schools in a Vulnerable Urban Area of Santiago, Chile: Exploring Socioeconomic Determinants
Source: Foods. 2022 Mar 22;11(7):901. doi: 10.3390/foods11070901 (PMC8997463; doi:10.3390/foods11070901)
Supplement: Supplementary file 1 [file foods-11-00901-s001.zip]

Archive with 1 entries (1 files):
- foods-1623057-supplementary.pdf
